# Supplementary material for: Effect of Caregivers’ Parenting Styles on the Emotional and Behavioral Problems of Left-Behind Children: The Parallel Mediating Role of Self-Control
Source: Int J Environ Res Public Health. 2021 Dec 2;18(23):12714. doi: 10.3390/ijerph182312714 (PMC8657231; doi:10.3390/ijerph182312714)
Supplement: Supplementary file 1 [file ijerph-18-12714-s001.zip]

Archive with 1 entries (1 files):
- ijerph-1437890-supplementary.pdf
